# Supplementary material for: Effect of Soil Chemical Properties on the Occurrence and Distribution of Entomopathogenic Fungi in Portuguese Grapevine Fields
Source: Pathogens. 2021 Jan 30;10(2):137. doi: 10.3390/pathogens10020137 (PMC7911582; doi:10.3390/pathogens10020137)
Supplement: Supplementary file 1 [file pathogens-10-00137-s001.zip]

Archive with 1 entries (1 files):
- pathogens-1038342-supplementary.xlsx
