# Supplementary material for: Effect of Soil Chemical Properties on the Occurrence and Distribution of Entomopathogenic Fungi in Portuguese Grapevine Fields
Source: Pathogens. 2021 Jan 30;10(2):137. doi: 10.3390/pathogens10020137 (PMC7911582; doi:10.3390/pathogens10020137)
Supplement: Supplementary file 1 [file pathogens-10-00137-s001.zip › pathogens-1038342-supplementary.xlsx]

## Sheet: Table_S1
Title: Effect of Soil Chemical Properties on the Occurrence and Distribution of Entomopathogenic Fungi in Portuguese Grapevine Fields
Lav Sharma*, Irene Oliveira*^, Fátima Gonçalves*, Fernando Raimundo*, Rupesh Kumar Singh**, Laura Torres*, Guilhermina Marques*
*CITAB – Centre for the Research and Technology of Agro-Environmental and Biological Sciences, University of Trás-os-Montes and Alto Douro, UTAD, Vila Real, Portugal
**Centro de Química de Vila Real, Universidade de Trás-os-Montes e Alto Douro, Quinta de Prados, 5000-801 Vila Real, Portugal
^CEMAT-IST-UL – Centre for Computational and Stochastic Mathematics, University of Lisbon, Lisbon, Portugal
For correspondence. Email lavhere@gmail.com; Tel. 00351-259350-2472
Table S1: Chemical properties and other details of the soils sampled from the farms.
Entomopathogenic Fungal species	Farm	Herbicide usage**	Habitat	Rapid texture	pH_H2O	pH(KCl)	Organic matter (%)	Available P (mg/kg)	Available K(mg/kg)	Exchangeable Ca-ions (cmol/kg)	Exchangeable Mg-ions (cmol/kg)	Exchangeable K-ions (cmol/kg)	Exchangeable Na-ions (cmol/kg)	Total acidity	Cation exchange capacity (cmol/kg)	Total N (g/kg)	C:N	Degree of base saturation (%)	P2O5(Egner-Riehm extraction) (mg/kg)	K2O (Egner-Riehm extraction) (mg/kg)
B. bassiana only	São Luiz	1	Vineyards	medium	6.24	5.33	6.37535	34.38	71.7012	6.088	1.70667	0.246154	0.0486957	0	8.08952	2.96	12.4922	100	78.7302	86.4
B. bassiana only	São Luiz	0	Hedgerows	gross	5.9	4.33	6.79256	1.14	45.8091	1.824	0.826667	0.155897	0.0834783	0.375	3.26504	3.43	11.486	88.5147	2.6106	55.2
B. bassiana only	São Luiz	0	Vineyards	medium	7.03	6.28	2.17224	64.36	53.7759	7.52	2.45333	0.123077	0.0973913	0.35	10.5438	1.08	11.6657	96.6805	147.384	64.8
B. bassiana only	Granja	1	Vineyards	medium	4.95	3.94	1.05164	30.3	175.27	1.616	0.506667	0.410256	0.32	0.63	3.48292	0.71	8.59086	81.9117	69.387	211.2
B. bassiana only	Granja	1	Vineyards	medium	4.58	4.1	1.18956	6.14	133.444	2.384	0.986667	0.315897	0.29913	0.315	4.30069	0.76	9.07822	92.6756	14.0606	160.8
M. robertsii only	Granja	1	Vineyards	medium	4.73	3.82	0.7758	9.7	99.5851	2.176	0.853333	0.266667	0.34087	0.675	4.31187	0.54	8.33267	84.3455	22.213	120
M. robertsii only	Granja	1	Vineyards	medium	4.37	3.98	1.51712	17.16	119.502	1.856	0.746667	0.291282	0.382609	0.945	4.22156	0.9	9.777	77.6149	39.2964	144
P. lilacinum only	São Luiz	1	Vineyards	medium	5.31	4.99	2.47911	14.06	47.8008	2.85	2.56	0.155897	0.153043	0.075	5.79394	1.23	11.6901	98.7055	32.1974	57.6
C. rosea f. rosea only	São Luiz	0	Vineyards	medium	6.66	5.67	2.87908	44.8	59.751	8.144	1.22667	0.155897	0.0834783	0	9.61004	1.52	10.986	100	102.592	72
C. rosea f. rosea only	São Luiz	1	Vineyards	medium	5.76	5.46	4.04278	27.6	45.8091	3.12	2.61333	0.180513	0.173913	0.05	6.13776	1.94	12.0867	99.1854	63.204	55.2
C. rosea f. rosea only	São Luiz	0	Hedgerows	gross	5.36	4.32	9.01652	4.2	47.8008	3.12	1.36	0.135385	0.104348	0	4.71973	4.15	12.6014	100	9.618	57.6
C. rosea f. rosea only	Carvalhas	1	Vineyards	medium	5.18	3.33	2.21189	221	197.178	3.888	0.693333	0.631795	0.013913	0.55	5.77704	1.38	9.29636	90.4796	506.09	237.6
C. rosea f. rosea only	Carvalhas	1	Vineyards	medium	5.54	4.9	1.43264	46.04	59.751	3.47	1.76	0.258462	0.0834783	0.975	6.54694	0.93	8.93477	85.1075	105.432	72
C. rosea f. rosea only	Carvalhas	1	Vineyards	medium	5.75	3.91	1.3861	45.3	55.7676	4.944	1.17333	0.188718	0.18087	0.225	6.71192	0.9	8.93262	96.6478	103.737	67.2
C. rosea f. rosea only	Carvalhas	1	Vineyards	medium	5.26	3.72	1.23611	91.06	91.6183	4.096	1.06667	0.283077	0.0278261	0.75	6.22357	0.89	8.05554	87.949	208.527	110.4
C. rosea f. rosea only	Carvalhas	1	Vineyards	medium	5.18	3.8	3.17388	81.4	147.386	5.056	0.906667	0.475897	0.0556522	0.5	6.99422	2.04	9.02379	92.8512	186.406	177.6
C. rosea f. rosea only	Carvalhas	1	Vineyards	medium	5.01	3.36	2.77564	55.68	73.6929	3.68	1.24	0.270769	0.0556522	0.975	6.22142	1.81	8.89432	84.3283	127.507	88.8
C. rosea f. rosea only	Carvalhas	1	Vineyards	medium	4.58	3.36	2.57221	70.44	107.552	3.504	0.8	0.410256	0.0973913	1.55	6.36165	1.69	8.8277	75.6352	161.308	129.6
C. rosea f. rosea only	Carvalhas	1	Vineyards	medium	5.32	3.74	2.74288	64.22	103.568	6.24	1.49333	0.361026	0.0347826	0.575	8.70414	1.79	8.88756	93.3939	147.064	124.8
C. rosea f. rosea only	Carvalhas	0	Vineyards	medium	6.29	4.89	4.57032	6.18	89.6266	4.272	1.2	0.328205	0.0278261	0	5.82803	2.45	10.8195	100	14.1522	108
C. rosea f. rosea only	Carvalhas	0	Hedgerows	medium	6.18	4.95	5.73747	14.8	89.6266	8.144	1.6	0.393846	0.0556522	0	10.1935	2.83	11.7588	100	33.892	108
C. rosea f. rosea only	Granja	0	Vineyards	medium	4.42	3.9	1.3792	11.18	149.378	1.36	0.426667	0.397949	0.292174	1.35	3.82679	0.86	9.30158	64.7224	25.6022	180
C. rosea f. rosea only	Granja	0	Vineyards	medium	4.96	4.04	2.56876	31.92	209.129	1.664	0.693333	0.697436	0.285217	0.5625	3.90249	1.43	10.4187	85.5861	73.0968	252
B. bassiana + C. rosea f. rosea	São Luiz	0	Hedgerows	gross	6.66	4.8	12.8438	4.7	47.8008	3.888	1.49333	0.16	0.862609	0	6.40394	4.68	15.9175	100	10.763	57.6
B. bassiana + C. rosea f. rosea	Carvalhas	0	Hedgerows	medium	6.3893	4.67586	5.71266	13.7769	85.8455	8.1692	1.4325	0.373914	0.0701935	0	10.2497	2.89673	11.4382	100	31.549	103.444
B. bassiana + C. rosea f. rosea	Granja	0	Vineyards	medium	6.48	5.08	1.5516	18.24	99.5851	2.976	1.06667	0.32	0.306087	0	4.66875	0.92	9.78183	100	41.7696	120
B. bassiana + P. lilacinum	São Luiz	1	Vineyards	medium	6.43	4.69	1.58608	38.02	75.6846	2.576	1.36	0.192821	0.0556522	0	4.18447	1.01	9.10818	100	87.0658	91.2
B. bassiana + P. lilacinum	São Luiz	1	Vineyards	medium	6.56	5.47	2.31016	10.28	65.7261	7.184	1.38667	0.151795	0.0695652	0	8.79203	1.29	10.3868	100	23.5412	79.2
B. bassiana + P. lilacinum	São Luiz	1	Vineyards	medium	5.87	4.06	1.25852	25.58	57.7593	3.456	1.09333	0.139487	0.0556522	0	4.74447	0.79	9.23977	100	58.5782	69.6
B. bassiana + M. robertsii + C. rosea f. rosea	São Luiz	0	Vineyards	medium	6.84	5.97	4.2238	7.26	69.7095	11.232	1.36	0.164103	0.153043	0	12.9091	2.61	9.38622	100	16.6254	84
B. bassiana + M. robertsii + C. rosea f. rosea	Granja	0	Vineyards	medium	4.56	3.98	0.98268	10.82	59.751	3.632	0.826667	0.164103	0.32	0.3375	5.28027	0.69	8.26021	93.6083	24.7778	72
M. robertsii + C. rosea f. rosea	São Luiz	1	Vineyards	medium	5.62	4.38	2.98252	58.68	129.461	1.776	0.24	0.315897	0.0347826	0	2.36668	1.54	11.2329	100	134.377	156
M. robertsii + C. rosea f. rosea	Granja	0	Vineyards	medium	4.75	3.7	0.55168	6.88	109.544	1.344	0.48	0.287179	0.347826	0.72	3.17901	0.4	7.99936	77.3514	15.7552	132
M. robertsii + P. lilacinum + C. rosea f. rosea	Granja	1	Vineyards	medium	6.65	5.58	1.3792	36.44	185.228	2.992	1.28	0.594872	0.396522	0	5.26339	0.87	9.19467	100	83.4476	223.2
P. lilacinum + C. rosea f. rosea	São Luiz	0	Hedgerows	gross	6	4.39	8.55104	1.82	51.7842	3.184	1.38667	0.287179	0.13913	0.5	5.49698	3.86	12.8487	90.9041	4.1678	62.4
No insecticolous fungus	São Luiz	1	Vineyards	gross	6.28	5.15	16.3677	152.08	766.805	6.123	3.73333	0.882051	0.132174	0	10.8706	6.22	15.2624	100	348.263	924
No insecticolous fungus	São Luiz	0	Vineyards	medium	6.34	5.15	3.40662	27.72	67.7178	3.776	0.826667	0.213333	0.0347826	0	4.85078	1.85	10.6802	100	63.4788	81.6
No insecticolous fungus	São Luiz	0	Vineyards	medium	5.59	4.19	1.56884	8.26	73.6929	1.712	0.773333	0.201026	0.0695652	0	2.75592	0.96	9.47841	100	18.9154	88.8
No insecticolous fungus	São Luiz	1	Vineyards	medium	5.55	4.45	6.84083	44.96	73.6929	1.34	0.693333	0.242051	0.0626087	0.4	2.73799	2.98	13.3144	85.3908	102.958	88.8
No insecticolous fungus	São Luiz	1	Vineyards	medium	5.47	4.37	4.38068	174.02	81.6598	2.41	1.86667	0.30359	0.0973913	0.25	4.92765	2.22	11.445	94.9266	398.506	98.4
No insecticolous fungus	São Luiz	1	Vineyards	medium	6.44	5.05	2.18086	29.22	73.6929	2.432	0.666667	0.217436	0.0626087	0	3.37871	1.19	10.6294	100	66.9138	88.8
No insecticolous fungus	São Luiz	0	Vineyards	medium	6.43	5.44	6.35466	34.98	45.8091	8.59	2.66667	0.213333	0.0904348	0	11.5604	3.09	11.9278	100	80.1042	55.2
**Herbicide usage: Present (1); Absence (0)
Properties of a few soils were taken from previous unpublished study.
Note: Properties of some of the soils mentioned above are characterised in a previous study [1].
Reference: Sharma, L.; Oliveira, I.; Raimundo, F.; Torres, L.; Marques, G. Soil chemical properties barely perturb the abundance of entomopathogenic Fusarium oxysporum: A case study using a generalized linear mixed model for microbial pathogen occurrence count data. Pathogens 2018, 7, 89. DOI:10.3390/pathogens7040089

## Sheet: Table S2
TableS2: The means and effect sizes of significant observations with respect to the entomopathogenic fungi .
Chemical properties	Fungal species	Mean ± Standard deviation (Fungal absence)	Mean ± Standard deviation (Fungal presence)	Number of soil samples with fungal absence	Number of soil samples with fungal presence	Effect Size
pH_H2O	Beauveria bassiana	5.55 ± 0.67	6.04 ± 0.83	29	13	0.67961
Available P (mg/kg)	Beauveria bassiana	49.37 ± 52.57	20.38 ± 17.79	29	13	0.6435
Exchangeable K-ions (cmol/kg)	Beauveria bassiana	0.33 ± 0.18	0.22 ± 0.10	29	13	0.705
Total acidity	Beauveria bassiana	0.40 ± 0.45	0.15 ± 0.22	29	13	0.641
pH_KCl	Beauveria bassiana	4.41 ± 0.71	4.82 ± 0.77	29	13	0.564
Organic matter (%)	Metarhizium robertsii	4.08 ± 3.45	1.77 ± 1.34	25	7	0.735
Exchangeable Mg-ions (cmol/kg)	Metarhizium robertsii	1.36 ± 0.72	0.83 ± 0.40	25	7	0.803
Exchangeable Na-ions (cmol/kg)	Metarhizium robertsii	0.13 ± 0.15	0.28 ± 0.14	25	7	1
Total N (g/kg)	Metarhizium robertsii	2.02 ± 1.29	1.08 ± 0.77	25	7	0.783
C:N	Metarhizium robertsii	10.72 ± 1.61	9.16 ± 1.01	25	7	1.033
Available K (mg/kg)	Purpureocillium lilacinum	136.68 ± 143.29	72.00 ± 13.47	27	5	0.484
Exchangeable K-ions (cmol/kg)	Purpureocillium lilacinum	0.31 ± 0.17	0.19 ± 0.06	27	5	0.8
Exchangeable K-ions (cmol/kg)	Clonostachys rosea f. rosea	0.26 ± 0.17	0.33 ± 0.15	18	24	0.437

## Sheet: Table S3
Table S3. Details of the Principal Component Analysis.
Eigenvalues:
	F1	F2	F3	F4	F5	F6	F7	F8	F9	F10	F11	F12
Eigenvalue	4.57205	2.47498	1.81087	0.960328	0.793743	0.527455	0.415377	0.215551	0.138468	0.0884573	0.00265704	5.97647e-05
Variability (%)	38.1004	20.6248	15.0906	8.00273	6.61452	4.39546	3.46148	1.79625	1.1539	0.737144	0.022142	0.000498039
Cumulative %	38.1004	58.7253	73.8159	81.8186	88.4331	92.8286	96.2901	98.0863	99.2402	99.9774	99.9995	100
Factor loadings:					Eigenvectors:					Contribution of the variables (%):
	F1	F2	F3			F1	F2	F3			F1	F2	F3
pH_H2O	0.685483	-0.490405	-0.0499962		pH_H2O	0.320583	-0.311723	-0.037153		pH_H2O	10.2774	9.71714	0.138034
OM	0.837386	0.246266	0.412279		OM	0.391625	0.156537	0.306371		OM	15.337	2.4504	9.38632
P	0.195707	0.601069	-0.486442		P	0.0915271	0.382066	-0.361482		P	0.837721	14.5974	13.0669
K	0.400735	0.795592	-0.0933232		K	0.187414	0.505713	-0.06935		K	3.51239	25.5746	0.480942
Ca[+]	0.644819	-0.381362	-0.536957		Ca[+]	0.301566	-0.24241	-0.399021		Ca[+]	9.09421	5.87628	15.9218
Mg[+]	0.772151	0.0167474	-0.156317		Mg[+]	0.361116	0.0106454	-0.116161		Mg[+]	13.0405	0.0113325	1.34935
K[+]	0.158627	0.855889	-0.194217		K[+]	0.074186	0.544041	-0.144326		K[+]	0.550356	29.598	2.08299
Na[+]	-0.116377	0.11023	0.614447		Na[+]	-0.0544266	0.0700673	0.456605		Na[+]	0.296226	0.490943	20.8488
AT	-0.561706	0.446718	-0.148615		AT	-0.262696	0.283954	-0.110438		AT	6.90093	8.06296	1.21965
CEC	0.707852	-0.214506	-0.526771		CEC	0.331045	-0.13635	-0.391452		CEC	10.9591	1.85912	15.3235
N	0.838932	0.204092	0.333436		N	0.392348	0.12973	0.247781		N	15.3937	1.68299	6.13955
C:N	0.794337	0.0441536	0.504266		C:N	0.371492	0.028066	0.374728		C:N	13.8006	0.0787699	14.0421
Highest values are marked in bold.
Plus [+] sign represent the exchangeable ions
